# Supplementary material for: Multiplex Patient-Based Drug Response Assay in Pancreatic Ductal Adenocarcinoma
Source: Biomedicines. 2021 Jun 23;9(7):705. doi: 10.3390/biomedicines9070705 (PMC8301364; doi:10.3390/biomedicines9070705)
Supplement: Supplementary file 1 [file biomedicines-09-00705-s001.zip]

Archive with 1 entries (1 files):
- biomedicines-1239007-supplementary.pdf
